# Supplementary material for: Community-Based Combined Lifestyle Interventions for Children with Overweight or Obesity: Exploring the Professional Teams Composition and Approach to Collaboration
Source: Children (Basel). 2026 May 29;13(6):754. doi: 10.3390/children13060754 (PMC13297160; doi:10.3390/children13060754)
Supplement: Supplementary file 1 [file children-13-00754-s001.zip]

Archive with 1 entries (1 files):
- children-4241337-supplementary.pdf
